# Supplementary material for: Neurostimulation in People with Oropharyngeal Dysphagia: A Systematic Review and Meta-Analyses of Randomised Controlled Trials—Part I: Pharyngeal and Neuromuscular Electrical Stimulation
Source: J Clin Med. 2022 Jan 31;11(3):776. doi: 10.3390/jcm11030776 (PMC8836998; doi:10.3390/jcm11030776)
Supplement: Supplementary file 1 [file jcm-11-00776-s001.zip]

Archive with 2 entries (2 files):
- Supplementary File 1 NMES & PES.pdf
- Supplementary File 2 NMES & PES.pdf
